# Supplementary material for: Identification and Visualization of Polystyrene Microplastics/Nanoplastics in Flavored Yogurt by Raman Imaging
Source: Toxics. 2024 Apr 30;12(5):330. doi: 10.3390/toxics12050330 (PMC11125995; doi:10.3390/toxics12050330)
Supplement: Supplementary file 1 [file toxics-12-00330-s001.zip]

Archive with 1 entries (1 files):
- toxics-2997163-supplementary.pdf
